# Supplementary material for: Exploring the genomic landscape of Chlamydiifrater species: novel features include multiple truncated major outer membrane proteins, unique genes and chlamydial plasticity zone orthologs
Source: Access Microbiol. 2025 Feb 3;7(2):000936.v3. doi: 10.1099/acmi.0.000936.v3 (PMC12281945; doi:10.1099/acmi.0.000936.v3)
Supplement: Uncited Table S1. [file acmi-7-00936-s001.xlsx]

## Sheet: TableS1_Strains
Species, strain	NCBI-reference-annotation-for-Prokka	NCBI-reference-ID
C. abortus S26/3	/Prokka_with-references/NCBI-GenBank-annotation-files/Cab_S26-3.gb	NC_004552
C. avium 10DC88	/Prokka_with-references/NCBI-GenBank-annotation-files/Cav_10DC88.gb	NZ_CP006571
C. caviae GPIC	/Prokka_with-references/NCBI-GenBank-annotation-files/Cca_GPIC.gb	NC_003361
C. felis Fe/C-56	/Prokka_with-references/NCBI-GenBank-annotation-files/Cfe_Fe-C56.gb	NC_007899
C. gallinacea 08-1274/3	/Prokka_with-references/NCBI-GenBank-annotation-files/Cga_08-1274-3.gb	NZ_CP015840
Cand. C. ibidis 10-1398/6*	/Prokka_with-references/NCBI-GenBank-annotation-files/Cpn_TW-183.gb	NC_005043
C. muridarum Nigg	/Prokka_with-references/NCBI-GenBank-annotation-files/Cmu_Nigg.gb	NC_002620
C. pecorum E58	/Prokka_with-references/NCBI-GenBank-annotation-files/Cpe_E58.gb	NC_015408
C. pneumoniae TW-183	/Prokka_with-references/NCBI-GenBank-annotation-files/Cpn_TW-183.gb	NC_005043
C. psittaci 6BC	/Prokka_with-references/NCBI-GenBank-annotation-files/Cps_6BC.gb	NC_015470
C. suis 1-25a	/Prokka_with-references/NCBI-GenBank-annotation-files/Csu_SWA-86.gb	NZ_LT860209
C. trachomatis D/UW-3/CX	/Prokka_with-references/NCBI-GenBank-annotation-files/Ctr_D-UW-3-CX.gb	NC_000117
Cfvo_O09	/Prokka_with-references/NCBI-GenBank-annotation-files/Cdf-vol_15-2067-O50.gb	NZ_LR777654
Cfvo_O50	/Prokka_with-references/NCBI-GenBank-annotation-files/Cdf-vol_15-2067-O50.gb	NZ_LR777654
Cfvo_O77	/Prokka_with-references/NCBI-GenBank-annotation-files/Cdf-vol_15-2067-O50.gb	NZ_LR777654
Cfvo_O99	/Prokka_with-references/NCBI-GenBank-annotation-files/Cdf-vol_15-2067-O99.gb	NZ_LR777656
Cfph_R47	/Prokka_with-references/NCBI-GenBank-annotation-files/Cdf-pho_14-2711-R47.gb	NZ_LR777658
*For Cib we used Cpn_TW-183 as a reference for functional annotation because the reference GenBank file for Chlamydia ibidis 10-1398/6 (APJW01000000) did not contain any gene annotations
Supplemental Table S1: Sources and references for reannotation

## Sheet: TableS2_ompA_distances
Column1	Column2	Column3	Column4	Column5	Column6	Column7	Column8	Column9	Column10	Column11	Column12	Column13	Column14	Column15	Column16	Column17	Column18
	Cab_S26/3	Cav_10DC88	Cca_GPIC	Cfe_Fe/C-56	Cfph_R47	Cfvo_O50	Cfvo_O99	Cfvo_O09_curated	Cfvo_O77	Cga_08-1274/3	Cib_10-1398/6	Cmu_Nigg	Cpe_E58	Cpn_TW-183	Cps_6BC	Csu_1-25a	Ctr_D/UW-3/CX
Cab_S26/3		74.05	86.19	84.77	53.25	54.36	55.64	49.01	55.56	72.75	72.41	66.1	70.1	75.9	84.58	67.26	64.82
Cav_10DC88	74.05		72.41	76.46	50.87	52.23	52.99	47.64	53.88	85.96	71.14	66.35	66.67	70.3	71.71	66.75	65.08
Cca_GPIC	86.19	72.41		84.48	53.63	55.25	55.53	49.01	54.94	72.14	72.66	67.19	70.1	73.91	80.1	65.82	65.66
Cfe_Fe/C-56	84.77	76.46	84.48		53.48	55.33	55.86	50.4	57.29	75.87	74.49	66.94	69.5	73.67	81.59	65.57	64.41
Cfph_R47	53.25	50.87	53.63	53.48		78.5	80.92	68.88	79.4	52.09	52.48	53.74	53.33	54.25	51.6	50.62	51.23
Cfvo_O50	54.36	52.23	55.25	55.33	78.5		81.45	68.87	82.25	52.57	52.84	55.08	53.69	54.11	51.95	51.98	51.97
Cfvo_O99	55.64	52.99	55.53	55.86	80.92	81.45		71.85	82.58	52.22	52.61	56.1	54.34	56.64	52.46	53.48	53.83
Cfvo_O09_curated	49.01	47.64	49.01	50.4	68.88	68.87	71.85		71.02	48.16	46.64	48.05	48.89	47.75	47.07	46.39	45.68
Cfvo_O77	55.56	53.88	54.94	57.29	79.4	82.25	82.58	71.02		53.09	53	56.02	56.5	56.06	54.07	53.13	51.36
Cga_08-1274/3	72.75	85.96	72.14	75.87	52.09	52.57	52.22	48.16	53.09		71	67.1	67.49	69.33	71.22	66	65.26
Cib_10-1398/6	72.41	71.14	72.66	74.49	52.48	52.84	52.61	46.64	53	71		66.86	68.51	71.65	68.4	66.5	66.08
Cmu_Nigg	66.1	66.35	67.19	66.94	53.74	55.08	56.1	48.05	56.02	67.1	66.86		64.68	64.58	64.63	82.97	83.02
Cpe_E58	70.1	66.67	70.1	69.5	53.33	53.69	54.34	48.89	56.5	67.49	68.51	64.68		69.52	66.26	61.56	63.68
Cpn_TW-183	75.9	70.3	73.91	73.67	54.25	54.11	56.64	47.75	56.06	69.33	71.65	64.58	69.52		69.48	64.21	63.82
Cps_6BC	84.58	71.71	80.1	81.59	51.6	51.95	52.46	47.07	54.07	71.22	68.4	64.63	66.26	69.48		63.12	63.3
Csu_1-25a	67.26	66.75	65.82	65.57	50.62	51.98	53.48	46.39	53.15	66	66.5	82.97	61.56	64.21	63.12		80.2
Ctr_D/UW-3/CX	64.82	65.08	65.66	64.41	51.23	51.97	53.83	45.68	51.36	65.26	66.08	83.02	63.68	63.82	63.3	80.2
Supplemental Table S2: Genetic distances (percent aa identities) among full-length MOMP sequences of all 17 strains
